# Supplementary material for: 2-[(Dimethyl­amino)­methyl­idene]propane­dinitrile
Source: Acta Crystallogr Sect E Struct Rep Online. 2013 Feb 23;69(Pt 3):o433. doi: 10.1107/S1600536813004960 (PMC3588480; doi:10.1107/S1600536813004960)
Supplement: Supplementary file 1 [file e-69-0o433-sup1.cif]

##############################################################################
#                                                                            #
# This CIF contains the data in a paper accepted for publication in          #
# Acta Crystallographica Section E. It conforms to the requirements of       #
# Notes for Authors for Acta Crystallographica Section E, and has been       #
# peer reviewed under the auspices of the IUCr Commission on Journals.       #
#                                                                            #
# Full details of the Crystallographic Information File format               #
# are given in the paper "The Crystallographic Information File (CIF):       #
# a New Standard Archive File for Crystallography" by S. R. Hall, F. H.      #
# Allen and I. D. Brown [Acta Cryst. (1991), A47, 655-685].                  #
#                                                                            #
# The current version of the core CIF dictionary is obtainable from          #
# ftp://ftp.iucr.org/pub/cif_core.dic.                                       #
#                                                                            #
# Software is freely available for graphical display of the structure(s)     #
# in this CIF. For information consult the CIF software page                 #
# http://www.iucr.org/resources/cif/software.                                #
#                                                                            #
# This file may be used for bona fide research purposes within the           #
# scientific community so long as proper attribution is given to the journal # 
# article from which it was obtained.                                        #
#                                                                            #
##############################################################################
data_I
_audit_creation_method     SHELXL-97
_chemical_name_systematic
;
2-[(Dimethylamino)methylidene]propanedinitrile
;
_chemical_name_common     ?
_chemical_formula_moiety     'C6 H7 N3'
_chemical_formula_sum     'C6 H7 N3'
_chemical_formula_iupac     'C6 H7 N3'
_chemical_formula_weight     121.15
_chemical_melting_point     ?
_symmetry_cell_setting     monoclinic
_symmetry_space_group_name_H-M     'P 21/c'
_symmetry_space_group_name_HALL     '-P 2ybc'
loop_
    _symmetry_equiv_pos_as_xyz
    'x, y, z'
    '-x, y+1/2, -z+1/2'
    '-x, -y, -z'
    'x, -y-1/2, z-1/2'
_cell_length_a     4.0368(3)
_cell_length_b     15.5642(10)
_cell_length_c     10.8500(7)
_cell_angle_alpha     90.00
_cell_angle_beta     97.488(6)
_cell_angle_gamma     90.00
_cell_volume     675.89(8)
_cell_formula_units_Z     4
_cell_measurement_reflns_used     3950
_cell_measurement_theta_min     3.7806
_cell_measurement_theta_max     29.2114
_cell_measurement_temperature     293(2)
_exptl_crystal_description     block
_exptl_crystal_colour     colourless
_exptl_crystal_size_max     0.3
_exptl_crystal_size_mid     0.2
_exptl_crystal_size_min     0.2
_exptl_crystal_density_diffrn     1.191
_exptl_crystal_density_meas     ?
_exptl_crystal_density_method     'not measured'
_exptl_crystal_F_000     256
_exptl_absorpt_coefficient_mu     0.078
_exptl_absorpt_correction_type     multi-scan
_exptl_absorpt_process_details     '(CrysAlis PRO; Oxford Diffraction, 2010)'
_exptl_absorpt_correction_T_min     0.63686
_exptl_absorpt_correction_T_max     1.00000
_exptl_special_details
;
CrysAlisPro, Oxford Diffraction Ltd.,
Version 1.171.34.40 (release 27-08-2010 CrysAlis171 .NET)
(compiled Aug 27 2010,11:50:40)
Empirical absorption correction using spherical harmonics,
implemented in SCALE3 ABSPACK scaling algorithm.
;
_diffrn_ambient_temperature     293(2)
_diffrn_radiation_type     MoK\a
_diffrn_radiation_wavelength     0.71073
_diffrn_radiation_source     'fine-focus sealed tube'
_diffrn_radiation_monochromator     graphite
_diffrn_measurement_device_type     'Oxford Diffraction Xcalibur Sapphire3'
_diffrn_measurement_method     '\w scans'
_diffrn_detector_area_resol_mean     16.1049
_diffrn_reflns_number     15029
_diffrn_reflns_av_R_equivalents     0.0668
_diffrn_reflns_av_sigmaI/netI     0.0348
_diffrn_reflns_theta_min     3.79
_diffrn_reflns_theta_max     26.00
_diffrn_reflns_theta_full     26.00
_diffrn_measured_fraction_theta_max     0.998
_diffrn_measured_fraction_theta_full     0.998
_diffrn_reflns_limit_h_min     -4
_diffrn_reflns_limit_h_max     4
_diffrn_reflns_limit_k_min     -19
_diffrn_reflns_limit_k_max     19
_diffrn_reflns_limit_l_min     -13
_diffrn_reflns_limit_l_max     13
_diffrn_standards_number     0
_diffrn_standards_interval_count     0
_diffrn_standards_interval_time     0
_diffrn_standards_decay_%     0
_refine_special_details
;
 Refinement of F^2^ against ALL reflections.  The weighted R-factor wR and
 goodness of fit S are based on F^2^, conventional R-factors R are based
 on F, with F set to zero for negative F^2^. The threshold expression of
 F^2^ > 2sigma(F^2^) is used only for calculating R-factors(gt) etc. and is
 not relevant to the choice of reflections for refinement.  R-factors based
 on F^2^ are statistically about twice as large as those based on F, and R-
 factors based on ALL data will be even larger.
;
_reflns_number_total     1320
_reflns_number_gt     875
_reflns_threshold_expression     I>2\s(I)
_refine_ls_structure_factor_coef     Fsqd
_refine_ls_matrix_type     full
_refine_ls_R_factor_all     0.0993
_refine_ls_R_factor_gt     0.0659
_refine_ls_wR_factor_gt     0.1807
_refine_ls_wR_factor_ref     0.2057
_refine_ls_goodness_of_fit_ref     1.052
_refine_ls_restrained_S_all     1.052
_refine_ls_number_reflns     1320
_refine_ls_number_parameters     84
_refine_ls_number_restraints     0
_refine_ls_hydrogen_treatment     constr
_refine_ls_weighting_scheme     calc
_refine_ls_weighting_details
         'calc w=1/[\s^2^(Fo^2^)+(0.1075P)^2^+0.0919P] where P=(Fo^2^+2Fc^2^)/3'
_atom_sites_solution_hydrogens     geom
_atom_sites_solution_primary     direct
_atom_sites_solution_secondary     difmap
_refine_ls_shift/su_max     0.001
_refine_ls_shift/su_mean     0.000
_refine_diff_density_max     0.231
_refine_diff_density_min     -0.164
_refine_ls_extinction_method     none
_refine_ls_extinction_coef     ?
loop_
    _atom_type_symbol
    _atom_type_description
    _atom_type_scat_dispersion_real
    _atom_type_scat_dispersion_imag
    _atom_type_scat_source
    'C' 'C' 0.0033 0.0016
                         'International Tables Vol C Tables 4.2.6.8 and 6.1.1.4'
    'H' 'H' 0.0000 0.0000
                         'International Tables Vol C Tables 4.2.6.8 and 6.1.1.4'
    'N' 'N' 0.0061 0.0033
                         'International Tables Vol C Tables 4.2.6.8 and 6.1.1.4'
_computing_data_collection     'CrysAlis PRO (Oxford Diffraction, 2010)'
_computing_cell_refinement     'CrysAlis PRO (Oxford Diffraction, 2010)'
_computing_data_reduction     'CrysAlis PRO (Oxford Diffraction, 2010)'
_computing_structure_solution     'SHELXS97 (Sheldrick, 2008)'
_computing_structure_refinement     'SHELXL97 (Sheldrick, 2008)'
_computing_molecular_graphics     'PLATON (Spek, 2009)'
_computing_publication_material     'PLATON (Spek, 2009)'
loop_
    _atom_site_type_symbol
    _atom_site_label
    _atom_site_fract_x
    _atom_site_fract_y
    _atom_site_fract_z
    _atom_site_U_iso_or_equiv
    _atom_site_adp_type
    _atom_site_calc_flag
    _atom_site_refinement_flags
    _atom_site_occupancy
    _atom_site_symmetry_multiplicity
    _atom_site_disorder_assembly
    _atom_site_disorder_group
    C C1 0.3330(6) 0.77364(16) 0.7562(2) 0.0501(7) Uani d . 1 1 . .
    C C2 0.2937(6) 0.69295(15) 0.7036(2) 0.0510(7) Uani d . 1 1 . .
    H H2 0.1698 0.6914 0.6251 0.061 Uiso calc R 1 1 . .
    N N3 0.4033(5) 0.61815(13) 0.74689(19) 0.0565(6) Uani d . 1 1 . .
    C C4 0.3449(7) 0.54179(18) 0.6690(3) 0.0752(9) Uani d . 1 1 . .
    H H4A 0.2019 0.5562 0.5941 0.113 Uiso calc R 1 1 . .
    H H4B 0.2401 0.4983 0.7132 0.113 Uiso calc R 1 1 . .
    H H4C 0.5542 0.5206 0.6483 0.113 Uiso calc R 1 1 . .
    C C5 0.5891(7) 0.6056(2) 0.8695(3) 0.0726(9) Uani d . 1 1 . .
    H H5A 0.7939 0.6377 0.8759 0.109 Uiso calc R 1 1 . .
    H H5B 0.6386 0.5457 0.8821 0.109 Uiso calc R 1 1 . .
    H H5C 0.4577 0.6253 0.9316 0.109 Uiso calc R 1 1 . .
    C C6 0.5281(6) 0.79802(16) 0.8689(2) 0.0568(7) Uani d . 1 1 . .
    C C7 0.1665(6) 0.84244(17) 0.6873(2) 0.0578(7) Uani d . 1 1 . .
    N N8 0.6838(6) 0.82284(18) 0.9572(2) 0.0805(8) Uani d . 1 1 . .
    N N9 0.0355(6) 0.89864(16) 0.6341(2) 0.0789(8) Uani d . 1 1 . .
loop_
    _atom_site_aniso_label
    _atom_site_aniso_U_11
    _atom_site_aniso_U_22
    _atom_site_aniso_U_33
    _atom_site_aniso_U_12
    _atom_site_aniso_U_13
    _atom_site_aniso_U_23
    C1 0.0514(13) 0.0581(15) 0.0392(13) -0.0003(11) 0.0003(10) 0.0009(11)
    C2 0.0508(13) 0.0622(17) 0.0391(13) -0.0035(11) 0.0017(10) 0.0040(11)
    N3 0.0647(13) 0.0565(13) 0.0466(13) 0.0020(10) 0.0009(10) 0.0064(10)
    C4 0.090(2) 0.0557(17) 0.077(2) -0.0048(14) 0.0003(16) -0.0040(15)
    C5 0.0853(19) 0.0757(19) 0.0537(18) 0.0151(15) -0.0032(14) 0.0126(15)
    C6 0.0573(15) 0.0640(17) 0.0477(15) 0.0020(12) 0.0016(12) -0.0023(13)
    C7 0.0643(16) 0.0599(16) 0.0469(16) -0.0022(13) -0.0018(12) -0.0053(13)
    N8 0.0883(17) 0.0896(19) 0.0576(16) -0.0012(14) -0.0125(13) -0.0126(14)
    N9 0.0944(18) 0.0635(15) 0.0717(18) 0.0074(13) -0.0155(14) 0.0030(14)
_geom_special_details
;
 All esds (except the esd in the dihedral angle between two l.s. planes)
 are estimated using the full covariance matrix.  The cell esds are taken
 into account individually in the estimation of esds in distances, angles
 and torsion angles; correlations between esds in cell parameters are only
 used when they are defined by crystal symmetry.  An approximate (isotropic)
 treatment of cell esds is used for estimating esds involving l.s. planes.
;
loop_
    _geom_bond_atom_site_label_1
    _geom_bond_atom_site_label_2
    _geom_bond_site_symmetry_2
    _geom_bond_distance
    _geom_bond_publ_flag
    C1 C2 . 1.380(3) ?
    C1 C6 . 1.417(3) ?
    C1 C7 . 1.424(3) ?
    C2 N3 . 1.311(3) ?
    C2 H2 . 0.9300 ?
    N3 C5 . 1.453(3) ?
    N3 C4 . 1.460(3) ?
    C4 H4A . 0.9600 ?
    C4 H4B . 0.9600 ?
    C4 H4C . 0.9600 ?
    C5 H5A . 0.9600 ?
    C5 H5B . 0.9600 ?
    C5 H5C . 0.9600 ?
    C6 N8 . 1.143(3) ?
    C7 N9 . 1.139(3) ?
loop_
    _geom_angle_atom_site_label_1
    _geom_angle_atom_site_label_2
    _geom_angle_atom_site_label_3
    _geom_angle_site_symmetry_1
    _geom_angle_site_symmetry_3
    _geom_angle
    _geom_angle_publ_flag
    C2 C1 C6 . . 128.4(2) ?
    C2 C1 C7 . . 116.5(2) ?
    C6 C1 C7 . . 115.0(2) ?
    N3 C2 C1 . . 130.2(2) ?
    N3 C2 H2 . . 114.9 ?
    C1 C2 H2 . . 114.9 ?
    C2 N3 C5 . . 123.9(2) ?
    C2 N3 C4 . . 119.6(2) ?
    C5 N3 C4 . . 116.5(2) ?
    N3 C4 H4A . . 109.5 ?
    N3 C4 H4B . . 109.5 ?
    H4A C4 H4B . . 109.5 ?
    N3 C4 H4C . . 109.5 ?
    H4A C4 H4C . . 109.5 ?
    H4B C4 H4C . . 109.5 ?
    N3 C5 H5A . . 109.5 ?
    N3 C5 H5B . . 109.5 ?
    H5A C5 H5B . . 109.5 ?
    N3 C5 H5C . . 109.5 ?
    H5A C5 H5C . . 109.5 ?
    H5B C5 H5C . . 109.5 ?
    N8 C6 C1 . . 175.8(3) ?
    N9 C7 C1 . . 178.6(3) ?
loop_
    _geom_torsion_atom_site_label_1
    _geom_torsion_atom_site_label_2
    _geom_torsion_atom_site_label_3
    _geom_torsion_atom_site_label_4
    _geom_torsion_site_symmetry_1
    _geom_torsion_site_symmetry_2
    _geom_torsion_site_symmetry_3
    _geom_torsion_site_symmetry_4
    _geom_torsion
    _geom_torsion_publ_flag
    C6 C1 C2 N3 . . . . 5.6(4) ?
    C7 C1 C2 N3 . . . . -176.8(2) ?
    C1 C2 N3 C5 . . . . 2.7(4) ?
    C1 C2 N3 C4 . . . . -176.2(3) ?
loop_
    _geom_hbond_atom_site_label_D
    _geom_hbond_atom_site_label_H
    _geom_hbond_atom_site_label_A
    _geom_hbond_site_symmetry_A
    _geom_hbond_distance_DH
    _geom_hbond_distance_HA
    _geom_hbond_distance_DA
    _geom_hbond_angle_DHA
    _geom_hbond_publ_flag
    C2 H2 N8 4_475 0.93 2.51 3.399(4) 161 yes
    C4 H4B N9 2_546 0.96 2.62 3.569(4) 170 yes
_iucr_refine_instructions_details
;
TITL MBD17 in P2(1)/c
CELL  0.71073   4.0368  15.5642  10.8500   90.000   97.488   90.000
ZERR     4.00   0.0003   0.0010   0.0007    0.000    0.006    0.000
LATT   1
SYMM  - X, 1/2 + Y, 1/2 - Z
SFAC  C    H    N
UNIT  24   28   12
MERG   2
OMIT    -3.00  52.00
FMAP   2
PLAN   10
BOND   $H
L.S.   4
ACTA
CONF
LIST 4
WGHT    0.107500    0.091900
FVAR      10.46336
C1    1    0.332975    0.773638    0.756225    11.00000    0.05144    0.05810 =
         0.03921    0.00090    0.00026   -0.00031
C2    1    0.293661    0.692954    0.703631    11.00000    0.05082    0.06216 =
         0.03906    0.00402    0.00171   -0.00347
AFIX  43
H2    2    0.169845    0.691415    0.625129    11.00000   -1.20000
AFIX   0
N3    3    0.403337    0.618153    0.746890    11.00000    0.06472    0.05651 =
         0.04655    0.00640    0.00095    0.00197
C4    1    0.344864    0.541787    0.668971    11.00000    0.09028    0.05572 =
         0.07673   -0.00404    0.00032   -0.00483
AFIX 137
H4A   2    0.201899    0.556241    0.594088    11.00000   -1.50000
H4B   2    0.240070    0.498260    0.713242    11.00000   -1.50000
H4C   2    0.554171    0.520641    0.648344    11.00000   -1.50000
AFIX   0
C5    1    0.589142    0.605632    0.869546    11.00000    0.08529    0.07572 =
         0.05367    0.01264   -0.00317    0.01510
AFIX 137
H5A   2    0.793864    0.637678    0.875948    11.00000   -1.50000
H5B   2    0.638630    0.545696    0.882104    11.00000   -1.50000
H5C   2    0.457687    0.625251    0.931621    11.00000   -1.50000
AFIX   0
C6    1    0.528141    0.798021    0.868855    11.00000    0.05730    0.06405 =
         0.04774   -0.00233    0.00164    0.00202
C7    1    0.166474    0.842438    0.687262    11.00000    0.06430    0.05990 =
         0.04694   -0.00526   -0.00178   -0.00221
N8    3    0.683760    0.822842    0.957225    11.00000    0.08828    0.08958 =
         0.05764   -0.01261   -0.01254   -0.00117
N9    3    0.035481    0.898637    0.634105    11.00000    0.09444    0.06350 =
         0.07173    0.00300   -0.01552    0.00735
HKLF 4
END
;
data_global
_journal_date_recd_electronic     2013-02-14
_journal_date_accepted     2013-02-20
_journal_name_full     'Acta Crystallographica, Section E'
_journal_year     2013
_journal_volume     69
_journal_issue      3
_journal_page_first     o433
_journal_page_last     o433
_journal_paper_category     QO
_journal_paper_doi     10.1107/S1600536813004960
_journal_coeditor_code     LH5587
_publ_contact_author_name     'Rajni Kant'
_publ_contact_author_address
;
Post-Graduate Department of Physics & Electronics,
University of Jammu,
Jammu Tawi 180 006,
India
;
_publ_contact_author_email     'rkvk.paper11@gmail.com'
_publ_contact_author_fax     '+911912432051'
_publ_contact_author_phone     '+919419194375'
_publ_section_title
;
2-[(Dimethylamino)methylidene]propanedinitrile
;
loop_
    _publ_author_name
    _publ_author_footnote
    _publ_author_address
    'Kant, Rajni' .
;
X-ray Crystallography Laboratory,
Post-Graduate Department of Physics & Electronics,
University of Jammu, Jammu Tawi 180 006, India
;
    'Gupta, Vivek K.' .
;
X-ray Crystallography Laboratory,
Post-Graduate Department of Physics & Electronics,
University of Jammu, Jammu Tawi 180 006, India
;
    'Kapoor, Kamini' .
;
X-ray Crystallography Laboratory,
Post-Graduate Department of Physics & Electronics,
University of Jammu, Jammu Tawi 180 006, India
;
    'Patil, D. R.' .
;
Department of Chemistry, Shivaji University, Kolhapur 416 004, India
;
    ' Deshmukh, Madhukar B.' .
;
Department of Chemistry, Shivaji University, Kolhapur 416 004, India
;
