# Supplementary material for: 2-[(Dimethyl­amino)­methyl­idene]propane­dinitrile
Source: Acta Crystallogr Sect E Struct Rep Online. 2013 Feb 23;69(Pt 3):o433. doi: 10.1107/S1600536813004960 (PMC3588480; doi:10.1107/S1600536813004960)
Supplement: Supplementary file 2 [file e-69-0o433-Isup2.hkl]

#
# h,k,l, Fc-squared, Fo-squared, sigma(Fo-squared) and status flag
#
data_I
_shelx_title ' MBD17 in P2(1)/c'
_shelx_refln_list_code          4
_shelx_F_calc_maximum       93.15
_exptl_crystal_F_000       256.00
_reflns_d_resolution_high  0.8108
 
loop_
 _symmetry_equiv_pos_as_xyz
 'x, y, z'
 '-x, y+1/2, -z+1/2'
 '-x, -y, -z'
 'x, -y-1/2, z-1/2'
 
_cell_length_a     4.0368
_cell_length_b    15.5642
_cell_length_c    10.8500
_cell_angle_alpha  90.000
_cell_angle_beta   97.488
_cell_angle_gamma  90.000
 
_shelx_F_squared_multiplier     1.000
 
loop_
 _refln_index_h
 _refln_index_k
 _refln_index_l
 _refln_F_squared_calc
 _refln_F_squared_meas
 _refln_F_squared_sigma
 _refln_observed_status
   1   0   0     3114.54     2987.75     17.04 o
   2   0   0       14.70       12.63      1.07 o
   3   0   0      107.70      108.90      4.29 o
   4   0   0        3.93        1.88      2.02 o
   1   1   0     1094.76     1044.41      6.26 o
   2   1   0        4.35        2.88      0.37 o
   3   1   0        1.21        1.23      0.36 o
   4   1   0       10.11        7.24      1.50 o
   1   2   0      226.09      252.46      2.41 o
   2   2   0       97.23      106.52      2.68 o
   3   2   0        0.79        0.92      0.63 o
   4   2   0        1.89        0.35      1.84 o
   1   3   0        0.55        0.57      0.24 o
   2   3   0       17.79       12.95      0.84 o
   3   3   0       32.56       34.02      1.86 o
   4   3   0        5.59        3.81      1.44 o
   0   4   0     1414.97     1606.40     12.65 o
   1   4   0       58.76       69.22      2.00 o
   2   4   0      118.84      116.54      3.00 o
   3   4   0        4.21        7.21      1.00 o
   4   4   0        2.70        3.06      2.01 o
   1   5   0      102.33      111.79      2.04 o
   2   5   0      162.57      193.60      4.16 o
   3   5   0        3.27        2.06      0.80 o
   4   5   0       19.17       26.68      3.37 o
   0   6   0       40.55       34.83      2.12 o
   1   6   0        3.27        3.63      0.79 o
   2   6   0      172.91      168.01      5.33 o
   3   6   0       15.97       13.54      1.22 o
   4   6   0        0.52        2.00      1.73 o
   1   7   0        1.59        0.52      0.38 o
   2   7   0       16.25       12.49      1.04 o
   3   7   0       14.86       14.11      1.47 o
   4   7   0        0.20       -0.57      1.12 o
   0   8   0       22.94       34.62      2.60 o
   1   8   0        4.04        2.95      0.62 o
   2   8   0       67.06       66.26      2.46 o
   3   8   0        0.06        0.34      0.87 o
   4   8   0        7.29        8.11      2.43 o
   1   9   0       25.63       25.45      1.84 o
   2   9   0       37.19       28.36      1.93 o
   3   9   0       15.53       13.30      1.69 o
   4   9   0        7.01        6.03      1.54 o
   0  10   0      244.44      275.61      8.09 o
   1  10   0       30.08       30.76      2.20 o
   2  10   0       61.06       63.94      3.24 o
   3  10   0        2.61        2.54      0.79 o
   4  10   0        4.56        4.16      1.61 o
   1  11   0        5.88        4.33      0.92 o
   2  11   0       22.10       18.73      1.89 o
   3  11   0        0.27        2.11      1.04 o
   4  11   0        5.58        7.99      2.47 o
   0  12   0       77.67       71.27      4.64 o
   1  12   0      109.04      112.86      4.47 o
   2  12   0        5.03        3.55      1.10 o
   3  12   0        3.90        5.57      1.31 o
   1  13   0        9.93        9.91      1.99 o
   2  13   0       21.57       18.52      2.45 o
   3  13   0        0.18       -0.73      1.25 o
   0  14   0       77.52       92.08      7.12 o
   1  14   0        2.80        2.04      0.97 o
   2  14   0        0.33       -0.25      1.64 o
   3  14   0        8.58        9.63      2.77 o
   1  15   0        0.01       -0.37      1.09 o
   2  15   0        5.51        4.16      1.61 o
   3  15   0        0.30        3.79      2.14 o
   0  16   0        3.82        5.29      2.39 o
   1  16   0        6.26        2.81      1.25 o
   2  16   0        0.20        0.45      1.47 o
   1  17   0        4.33        3.04      1.34 o
   2  17   0        0.18       -0.42      1.14 o
   0  18   0        6.31        7.96      4.00 o
   1  18   0        0.02       -0.86      1.18 o
  -4   1   1        0.84        1.12      0.73 o
  -3   1   1        1.80        2.56      0.43 o
  -2   1   1      638.33      659.46      8.02 o
  -1   1   1        2.48        3.52      0.35 o
   1   1   1      707.75      731.93      6.46 o
   2   1   1       44.67       50.55      1.79 o
   3   1   1        2.95        3.11      0.66 o
   4   1   1        0.27       -0.39      0.99 o
  -4   2   1        1.89        1.35      0.94 o
  -3   2   1       28.14       23.69      1.78 o
  -2   2   1        0.59        0.37      0.22 o
  -1   2   1     1312.73     1255.84      7.35 o
   1   2   1     2200.02     2198.94     14.02 o
   2   2   1       64.60       59.17      1.83 o
   3   2   1       25.60       28.12      1.59 o
   4   2   1        6.01        5.43      1.36 o
  -4   3   1        4.40        4.86      1.25 o
  -3   3   1        4.07        1.65      0.52 o
  -2   3   1      227.40      213.03      3.82 o
  -1   3   1      351.59      354.42      3.51 o
   0   3   1       76.27      104.47      1.93 o
   1   3   1       96.06       85.94      1.56 o
   2   3   1       49.97       45.40      1.47 o
   3   3   1        4.00        2.76      0.70 o
   4   3   1        0.92        2.57      1.24 o
  -4   4   1        1.56        1.93      1.31 o
  -3   4   1       19.78       18.48      1.53 o
  -2   4   1      159.60      150.94      3.69 o
  -1   4   1     2036.79     2073.49     18.43 o
   0   4   1     1280.86     1507.29      9.46 o
   1   4   1       42.87       45.69      1.17 o
   2   4   1       65.70       61.20      1.97 o
   3   4   1        2.82        4.01      0.94 o
   4   4   1       11.48       12.07      1.68 o
  -4   5   1        5.26        1.97      0.96 o
  -3   5   1        0.89       -0.09      0.60 o
  -2   5   1       49.38       52.45      2.19 o
  -1   5   1        8.89        6.63      0.63 o
   0   5   1     2669.57     3202.30     25.59 o
   1   5   1      377.54      389.63      4.23 o
   2   5   1       10.35        8.26      0.71 o
   3   5   1       16.61       20.73      1.67 o
   4   5   1        0.01        0.46      1.15 o
  -4   6   1        0.01        0.97      1.06 o
  -3   6   1       12.48       13.96      1.59 o
  -2   6   1      161.78      198.59      4.70 o
  -1   6   1      517.50      555.60      5.99 o
   0   6   1       51.96       59.65      2.05 o
   1   6   1      715.17      796.14     10.24 o
   2   6   1       20.42       16.87      1.01 o
   3   6   1        0.09       -0.13      0.61 o
   4   6   1       10.37       10.72      2.40 o
  -4   7   1        0.90        1.25      1.15 o
  -3   7   1       19.22       18.44      2.00 o
  -2   7   1       40.00       34.97      1.79 o
  -1   7   1        5.08        6.24      0.57 o
   0   7   1      122.76      117.91      4.13 o
   1   7   1       54.88       51.23      1.85 o
   2   7   1       48.54       41.51      1.88 o
   3   7   1        0.26        0.96      0.62 o
   4   7   1        3.45        2.54      1.78 o
  -4   8   1        0.00        0.99      1.24 o
  -3   8   1       20.26       23.03      2.15 o
  -2   8   1        5.46        5.14      0.67 o
  -1   8   1        5.45        4.09      0.51 o
   0   8   1       51.44       51.37      2.44 o
   1   8   1       18.47       18.95      1.16 o
   2   8   1       25.00       24.35      1.68 o
   3   8   1       40.51       44.42      3.01 o
   4   8   1        1.51        1.58      1.36 o
  -4   9   1       11.47       12.35      2.46 o
  -3   9   1       10.08       10.89      1.57 o
  -2   9   1       28.15       24.18      1.94 o
  -1   9   1        8.68        6.94      0.66 o
   0   9   1      172.29      190.90      5.61 o
   1   9   1       23.14       24.16      1.56 o
   2   9   1       29.93       28.47      1.95 o
   3   9   1       25.95       28.68      2.92 o
   4   9   1       16.69       17.42      3.32 o
  -4  10   1        2.26        1.66      1.34 o
  -3  10   1        5.68        5.18      1.09 o
  -2  10   1       25.96       22.49      1.44 o
  -1  10   1       92.86       77.29      3.18 o
   0  10   1       35.77       28.84      1.81 o
   1  10   1        5.94        2.89      0.91 o
   2  10   1        0.32       -0.27      0.91 o
   3  10   1        3.86        4.41      1.25 o
   4  10   1        0.58        1.28      2.24 o
  -4  11   1        3.47        3.17      1.14 o
  -3  11   1        7.63        8.34      1.63 o
  -2  11   1       17.90       13.17      1.34 o
  -1  11   1        1.19        0.59      0.63 o
   0  11   1        0.00        1.05      0.80 o
   1  11   1       29.01       31.13      2.04 o
   2  11   1        3.70        2.20      0.75 o
   3  11   1        7.79        7.66      1.64 o
  -3  12   1        3.88        2.46      1.01 o
  -2  12   1       21.31       21.24      2.19 o
  -1  12   1       42.98       46.15      3.19 o
   0  12   1       86.66      102.34      4.38 o
   1  12   1       48.36       49.80      3.24 o
   2  12   1       26.91       26.56      2.31 o
   3  12   1        3.61        2.67      1.88 o
  -3  13   1        0.00        0.93      1.16 o
  -2  13   1       42.66       40.39      3.46 o
  -1  13   1       85.93       90.44      4.66 o
   0  13   1       13.75       11.92      1.61 o
   1  13   1      168.27      180.67      6.78 o
   2  13   1       12.41        7.96      1.48 o
   3  13   1        1.44        2.38      2.03 o
  -3  14   1       10.29       10.61      2.27 o
  -2  14   1       21.12       20.32      2.75 o
  -1  14   1        8.75        8.59      1.43 o
   0  14   1      120.75      154.66      7.37 o
   1  14   1        3.48        3.38      1.27 o
   2  14   1       10.60       10.10      2.20 o
   3  14   1        5.24        6.49      2.46 o
  -3  15   1        0.15        0.91      1.83 o
  -2  15   1        1.80        2.20      1.43 o
  -1  15   1       19.52       24.64      2.85 o
   0  15   1       11.07       10.39      2.14 o
   1  15   1       14.36       11.04      1.71 o
   2  15   1        7.37        3.99      1.99 o
   3  15   1        1.91        4.87      2.09 o
  -2  16   1        8.12        9.39      2.31 o
  -1  16   1       15.01       13.60      2.62 o
   0  16   1        1.78       -0.50      1.17 o
   1  16   1       12.08       11.99      2.15 o
   2  16   1        0.35        0.28      1.61 o
  -2  17   1        0.13        0.09      1.22 o
  -1  17   1        1.48        2.40      1.18 o
   0  17   1        0.00       -0.24      1.71 o
   1  17   1        0.62        1.33      1.33 o
   2  17   1        2.08        0.20      2.16 o
  -1  18   1        1.84        1.36      1.99 o
   0  18   1        2.05        4.89      1.81 o
   1  18   1        0.38       -0.53      1.39 o
   0  19   1        1.95        3.33      1.51 o
  -4   0   2        4.55        3.00      1.88 o
  -3   0   2        0.08        3.44      0.91 o
  -2   0   2       23.00       17.91      1.08 o
  -1   0   2     6258.38     5953.15     23.62 o
   0   0   2     5079.57     5366.01     21.24 o
   1   0   2     1469.02     1467.59     15.34 o
   2   0   2      183.55      182.57      4.94 o
   3   0   2       81.26       77.31      5.05 o
   4   0   2        7.86       10.62      2.64 o
  -4   1   2        5.53        4.13      0.86 o
  -3   1   2        5.60        3.68      0.50 o
  -2   1   2      760.87      790.21      7.09 o
  -1   1   2     8677.08     8705.53     22.63 o
   0   1   2        9.61        9.79      0.53 o
   1   1   2      203.39      221.97      2.39 o
   2   1   2       97.59       94.76      2.28 o
   3   1   2        7.94       10.06      0.98 o
   4   1   2       14.11       19.43      2.66 o
  -4   2   2        1.11        0.63      0.86 o
  -3   2   2       11.38        7.59      0.88 o
  -2   2   2       54.02       44.32      1.53 o
  -1   2   2        6.24       11.01      0.77 o
   0   2   2      106.40      106.80      2.14 o
   1   2   2       11.01       11.77      0.57 o
   2   2   2        9.72       13.55      0.89 o
   3   2   2        0.03        5.32      1.19 o
   4   2   2        1.09        1.20      1.37 o
  -4   3   2        5.86        3.42      1.02 o
  -3   3   2       35.64       40.05      2.40 o
  -2   3   2       69.62       72.50      2.44 o
  -1   3   2       43.21       41.31      1.34 o
   0   3   2      532.63      631.95      7.25 o
   1   3   2      369.89      396.59      3.66 o
   2   3   2       41.49       32.21      1.36 o
   3   3   2       13.98       12.40      1.24 o
   4   3   2       22.39       29.07      3.16 o
  -4   4   2        0.16       -0.25      1.16 o
  -3   4   2       63.27       70.09      3.36 o
  -2   4   2       22.68       23.96      1.38 o
  -1   4   2       86.79       98.65      2.26 o
   0   4   2        4.40        3.33      0.36 o
   1   4   2      129.38      140.01      2.17 o
   2   4   2       92.02       85.79      2.41 o
   3   4   2        3.12        4.25      0.96 o
   4   4   2        1.75        2.49      1.84 o
  -4   5   2        3.82        2.85      0.97 o
  -3   5   2       11.92       16.01      1.57 o
  -2   5   2       19.12       13.36      1.01 o
  -1   5   2      326.77      344.89      4.42 o
   0   5   2       67.09       64.94      1.99 o
   1   5   2        6.86        9.78      1.17 o
   2   5   2        2.59        2.58      0.62 o
   3   5   2       28.99       28.00      1.66 o
   4   5   2        7.37        8.89      2.00 o
  -4   6   2        0.98        0.16      0.96 o
  -3   6   2        3.26        3.43      0.81 o
  -2   6   2        2.29        0.54      0.60 o
  -1   6   2        0.19        3.74      1.37 o
   0   6   2       68.44       84.54      2.92 o
   1   6   2      326.70      343.66      4.79 o
   2   6   2        0.00       -0.02      0.54 o
   3   6   2       82.28       91.51      3.81 o
   4   6   2        0.56       -0.05      1.31 o
  -4   7   2        0.14        0.58      1.04 o
  -3   7   2       20.55       19.79      2.02 o
  -2   7   2       36.04       33.16      1.81 o
  -1   7   2        6.53        4.64      0.85 o
   0   7   2       26.49       34.60      2.06 o
   1   7   2      421.58      395.75      5.73 o
   2   7   2       90.79       91.53      3.23 o
   3   7   2       18.25       20.18      1.84 o
   4   7   2       13.50       17.74      3.58 o
  -4   8   2        1.51        0.31      0.74 o
  -3   8   2        0.04       -0.11      0.75 o
  -2   8   2        1.96       -0.45      0.88 o
  -1   8   2        1.91        1.29      0.44 o
   0   8   2      117.00      155.84      4.32 o
   1   8   2      217.74      238.81      4.75 o
   2   8   2       28.69       31.79      2.10 o
   3   8   2        8.56        8.85      1.42 o
   4   8   2        6.31        7.49      2.49 o
  -4   9   2        3.64        5.45      1.45 o
  -3   9   2        0.00        0.22      0.77 o
  -2   9   2        9.09        5.06      0.85 o
  -1   9   2      134.90      129.80      3.79 o
   0   9   2       34.84       42.65      2.50 o
   1   9   2       85.40       84.09      3.08 o
   2   9   2        6.76        5.24      1.30 o
   3   9   2       37.59       41.30      3.30 o
   4   9   2        2.63        4.64      2.04 o
  -4  10   2        0.75        1.33      1.32 o
  -3  10   2        0.36       -0.04      0.91 o
  -2  10   2       10.12        6.76      1.00 o
  -1  10   2       13.11       13.60      1.13 o
   0  10   2        4.28        5.33      0.77 o
   1  10   2        4.32        3.99      1.18 o
   2  10   2        2.76        2.56      1.57 o
   3  10   2       17.60       20.82      2.56 o
   4  10   2        0.61        2.19      2.04 o
  -4  11   2        0.69        0.79      1.05 o
  -3  11   2       27.43       32.09      2.89 o
  -2  11   2       56.80       59.67      3.34 o
  -1  11   2       74.87       65.41      3.60 o
   0  11   2       10.11        9.50      1.29 o
   1  11   2       14.44       11.34      1.46 o
   2  11   2       15.14       12.35      1.53 o
   3  11   2        9.74       11.93      2.10 o
  -3  12   2        5.75        6.21      1.39 o
  -2  12   2       12.60       10.77      1.60 o
  -1  12   2       57.73       60.66      3.19 o
   0  12   2       58.08       71.64      4.05 o
   1  12   2       26.92       26.77      2.30 o
   2  12   2       20.94       17.46      1.87 o
   3  12   2       12.33       14.35      2.81 o
  -3  13   2        1.53        1.36      1.22 o
  -2  13   2       15.63       13.28      1.74 o
  -1  13   2        9.84       13.69      1.69 o
   0  13   2        6.55        8.61      1.43 o
   1  13   2        6.69        6.55      1.44 o
   2  13   2        3.20        3.08      1.25 o
   3  13   2        0.14        0.80      1.78 o
  -3  14   2        0.57        1.16      0.97 o
  -2  14   2       15.28       12.77      1.46 o
  -1  14   2       21.75       20.49      2.34 o
   0  14   2        0.34       -0.83      1.23 o
   1  14   2        6.66       12.00      1.97 o
   2  14   2        2.40        1.30      1.16 o
   3  14   2        1.06        2.36      2.51 o
  -3  15   2        2.54        2.54      2.11 o
  -2  15   2        7.69        8.04      1.69 o
  -1  15   2        1.03       -0.62      1.01 o
   0  15   2        0.29        2.14      1.64 o
   1  15   2        6.74        6.20      1.58 o
   2  15   2        9.99        8.52      2.23 o
  -2  16   2        3.55        2.53      1.50 o
  -1  16   2        0.14       -1.35      1.33 o
   0  16   2        1.13        0.91      1.34 o
   1  16   2        3.95        2.67      1.40 o
   2  16   2        0.12       -0.02      1.50 o
  -2  17   2        0.41       -0.05      1.70 o
  -1  17   2        7.58        8.05      2.42 o
   0  17   2        6.00        5.29      1.98 o
   1  17   2        0.10        3.18      1.75 o
   2  17   2        0.71        1.21      1.83 o
  -1  18   2        0.69        2.68      2.23 o
   0  18   2        2.22        3.45      1.51 o
   1  18   2        0.18        2.02      1.45 o
  -4   1   3        0.04        0.69      0.84 o
  -3   1   3       40.96       40.76      1.76 o
  -2   1   3      160.03      150.02      2.97 o
  -1   1   3       95.55      103.70      1.78 o
   0   1   3       92.81      119.19      2.48 o
   1   1   3      509.70      503.13      4.03 o
   2   1   3        3.35        2.59      0.62 o
   3   1   3       11.60       16.94      1.88 o
   4   1   3        0.74        1.26      1.21 o
  -4   2   3        3.35        1.89      0.98 o
  -3   2   3       37.40       38.13      2.07 o
  -2   2   3      547.21      551.45      6.30 o
  -1   2   3      492.72      467.97      5.66 o
   0   2   3      672.68      757.20      8.65 o
   1   2   3       40.09       36.94      1.13 o
   2   2   3      188.75      178.35      3.85 o
   3   2   3        7.35        8.59      1.68 o
   4   2   3       10.77       10.85      2.21 o
  -4   3   3        7.65        6.64      1.33 o
  -3   3   3        0.29        0.08      0.52 o
  -2   3   3        9.98        5.35      0.79 o
  -1   3   3      181.67      172.33      3.03 o
   0   3   3      639.87      746.31     10.19 o
   1   3   3        0.44        0.36      0.31 o
   2   3   3       41.23       44.63      1.78 o
   3   3   3        8.83       12.26      1.38 o
   4   3   3        8.76       11.78      2.13 o
  -4   4   3        3.55        2.40      1.25 o
  -3   4   3       19.56       20.47      1.95 o
  -2   4   3        2.64        0.85      0.27 o
  -1   4   3      274.24      284.16      4.81 o
   0   4   3      145.09      179.07      3.34 o
   1   4   3      155.26      175.81      3.13 o
   2   4   3        5.24        4.73      0.72 o
   3   4   3       17.61       14.80      1.24 o
   4   4   3       39.68       50.03      4.42 o
  -4   5   3        9.98       11.30      2.07 o
  -3   5   3       38.18       42.62      3.16 o
  -2   5   3      345.47      361.83      6.11 o
  -1   5   3      503.99      530.07      6.72 o
   0   5   3     1075.62     1338.16     14.70 o
   1   5   3      123.22      132.97      2.93 o
   2   5   3        4.00        3.50      0.80 o
   3   5   3       71.31       75.35      4.05 o
   4   5   3        0.34        1.87      1.32 o
  -4   6   3        0.28       -0.70      1.19 o
  -3   6   3        0.43       -0.47      0.76 o
  -2   6   3        0.11        0.86      0.39 o
  -1   6   3      265.52      273.11      5.11 o
   0   6   3       30.53       46.71      2.06 o
   1   6   3      133.69      146.96      3.29 o
   2   6   3        5.09        3.26      1.42 o
   3   6   3       42.71       48.10      3.22 o
   4   6   3       28.95       32.25      4.42 o
  -4   7   3        0.22        0.59      0.92 o
  -3   7   3       19.50       17.52      2.02 o
  -2   7   3       15.98       15.40      1.29 o
  -1   7   3       81.20       79.38      3.53 o
   0   7   3      224.85      249.41      6.11 o
   1   7   3        0.18        2.53      0.88 o
   2   7   3       93.05       96.71      3.44 o
   3   7   3        0.35        1.85      0.81 o
   4   7   3        0.03        1.54      1.90 o
  -4   8   3        7.62       10.84      1.96 o
  -3   8   3        8.54       11.72      1.80 o
  -2   8   3        1.57        1.91      0.79 o
  -1   8   3       23.71       17.47      1.26 o
   0   8   3        5.35        6.73      1.38 o
   1   8   3       47.93       39.99      1.86 o
   2   8   3       59.42       57.79      3.03 o
   3   8   3       19.52       20.58      2.46 o
   4   8   3        0.37        1.39      1.71 o
  -4   9   3        3.38        2.59      1.17 o
  -3   9   3        0.52        2.31      0.77 o
  -2   9   3       20.08       19.00      1.51 o
  -1   9   3       22.95       23.82      1.54 o
   0   9   3        2.65        2.37      0.91 o
   1   9   3       45.56       39.97      1.96 o
   2   9   3        6.18        4.61      1.34 o
   3   9   3       43.45       48.34      3.86 o
   4   9   3        3.21        2.99      3.01 o
  -4  10   3        0.72        0.59      1.33 o
  -3  10   3       23.74       29.48      2.87 o
  -2  10   3       16.45       11.93      1.48 o
  -1  10   3        0.28       -0.13      0.65 o
   0  10   3       12.29        7.26      1.34 o
   1  10   3        2.38        2.24      0.70 o
   2  10   3       31.95       25.87      2.21 o
   3  10   3        5.88        5.71      1.52 o
  -4  11   3        4.57        3.51      1.52 o
  -3  11   3        5.44        5.21      1.25 o
  -2  11   3        5.28        3.73      1.01 o
  -1  11   3       13.58       17.06      1.79 o
   0  11   3       57.80       65.04      3.62 o
   1  11   3        2.60        2.24      1.01 o
   2  11   3        0.18       -0.76      0.93 o
   3  11   3        3.84        4.29      1.61 o
  -3  12   3       12.89       12.92      2.13 o
  -2  12   3        0.00       -1.20      0.86 o
  -1  12   3       44.61       47.38      3.05 o
   0  12   3      129.61      160.90      7.20 o
   1  12   3       13.93       10.72      1.80 o
   2  12   3       12.59       11.34      1.79 o
   3  12   3        5.13        4.20      1.70 o
  -3  13   3        0.02        1.10      0.91 o
  -2  13   3       43.29       45.77      4.02 o
  -1  13   3       22.39       22.42      2.50 o
   0  13   3       41.57       52.91      3.80 o
   1  13   3       76.35       68.89      4.22 o
   2  13   3        4.92        3.96      1.15 o
   3  13   3        4.22        2.73      1.36 o
  -3  14   3        2.64        0.92      1.03 o
  -2  14   3        2.59        1.21      1.02 o
  -1  14   3       78.25       89.93      5.32 o
   0  14   3       51.88       58.09      4.59 o
   1  14   3        0.04        0.38      1.05 o
   2  14   3        0.19        0.43      1.08 o
   3  14   3        0.07       -2.68      2.36 o
  -3  15   3        4.12        3.61      1.81 o
  -2  15   3        0.00       -0.22      1.31 o
  -1  15   3        8.85        7.02      1.41 o
   0  15   3       29.62       43.17      4.09 o
   1  15   3        4.70        5.86      1.71 o
   2  15   3        6.11        6.83      1.59 o
  -2  16   3        7.53       10.05      2.11 o
  -1  16   3        0.02        0.14      1.12 o
   0  16   3        1.00       -0.08      1.12 o
   1  16   3       10.32       13.64      2.60 o
   2  16   3        3.28        4.36      1.72 o
  -2  17   3        0.87       -0.01      1.47 o
  -1  17   3        2.33        0.45      1.29 o
   0  17   3        1.17        0.01      1.28 o
   1  17   3        3.51        2.76      1.28 o
  -1  18   3        1.34        2.83      1.44 o
   0  18   3        0.10        1.03      1.51 o
   1  18   3        0.06        0.89      1.64 o
  -4   0   4        7.26        7.79      2.21 o
  -3   0   4       65.41       78.97      5.47 o
  -2   0   4      382.44      409.33     10.82 o
  -1   0   4      749.94      756.67      8.65 o
   0   0   4      123.59      123.90      3.54 o
   1   0   4       22.39       15.66      1.03 o
   2   0   4      219.91      222.15      6.60 o
   3   0   4       50.28       62.47      4.98 o
   4   0   4       14.63       17.16      3.39 o
  -4   1   4        0.41        0.73      1.17 o
  -3   1   4       46.77       51.50      2.80 o
  -2   1   4      822.49      859.45      8.86 o
  -1   1   4      260.34      256.49      3.58 o
   0   1   4     1354.40     1621.38     18.14 o
   1   1   4      218.04      262.08      3.32 o
   2   1   4       25.66       24.16      1.50 o
   3   1   4        1.61       -0.99      0.95 o
   4   1   4        0.88        0.24      1.00 o
  -4   2   4        1.98        1.47      0.85 o
  -3   2   4      121.70      127.75      4.24 o
  -2   2   4      250.79      273.47      5.45 o
  -1   2   4        2.36        4.25      0.60 o
   0   2   4      466.99      574.57      8.34 o
   1   2   4       14.46       16.09      0.87 o
   2   2   4        3.92        3.01      0.62 o
   3   2   4       51.01       55.25      3.06 o
   4   2   4        7.09        4.96      1.95 o
  -4   3   4       19.96       22.31      2.78 o
  -3   3   4       10.06       10.30      1.39 o
  -2   3   4        1.78        0.68      0.70 o
  -1   3   4       14.11       11.49      0.85 o
   0   3   4       52.28       54.32      1.87 o
   1   3   4        7.64        7.29      0.80 o
   2   3   4       58.67       55.34      2.16 o
   3   3   4        6.37        7.42      1.11 o
   4   3   4        7.97        6.87      1.81 o
  -4   4   4        1.51        0.66      0.99 o
  -3   4   4       28.58       28.35      2.35 o
  -2   4   4        8.25        6.93      0.82 o
  -1   4   4      190.24      183.35      3.80 o
   0   4   4       82.26       96.42      2.69 o
   1   4   4      132.44      122.02      3.12 o
   2   4   4       31.34       25.93      2.19 o
   3   4   4       10.23       10.65      1.77 o
   4   4   4        2.18        1.50      1.61 o
  -4   5   4        3.34        2.34      1.17 o
  -3   5   4        0.04        0.88      1.00 o
  -2   5   4       25.04       32.21      1.97 o
  -1   5   4       15.66       13.52      1.08 o
   0   5   4      162.69      210.96      5.10 o
   1   5   4       11.74       11.40      1.10 o
   2   5   4       12.56        7.82      1.22 o
   3   5   4       16.93       17.13      1.87 o
   4   5   4        1.71        2.88      1.26 o
  -4   6   4        2.15        2.73      1.31 o
  -3   6   4        3.44        6.98      1.34 o
  -2   6   4        8.47        9.27      1.10 o
  -1   6   4        4.95        5.29      0.72 o
   0   6   4       60.93       72.29      2.97 o
   1   6   4       83.91       86.87      3.06 o
   2   6   4       56.94       58.50      3.12 o
   3   6   4        0.01       -0.06      1.08 o
   4   6   4        0.03        1.45      1.87 o
  -4   7   4        0.00        0.47      0.87 o
  -3   7   4        0.09        0.06      0.83 o
  -2   7   4        7.38        6.19      1.06 o
  -1   7   4      285.85      301.53      5.69 o
   0   7   4      403.60      484.85      7.98 o
   1   7   4       25.26       21.21      1.88 o
   2   7   4      405.29      439.56      9.15 o
   3   7   4       32.20       35.03      3.31 o
   4   7   4        1.63        1.35      1.72 o
  -4   8   4        0.11       -0.24      0.90 o
  -3   8   4        8.88        8.40      1.33 o
  -2   8   4        4.19        2.40      0.75 o
  -1   8   4       42.95       37.35      2.07 o
   0   8   4       28.72       43.75      2.37 o
   1   8   4      125.15      128.28      4.49 o
   2   8   4       16.65       14.59      1.62 o
   3   8   4        0.97        1.06      1.24 o
   4   8   4        1.73        1.93      2.32 o
  -4   9   4        0.16        1.26      1.39 o
  -3   9   4        5.51        7.14      1.32 o
  -2   9   4       15.47       13.48      1.81 o
  -1   9   4        0.49        1.08      1.14 o
   0   9   4        0.53        0.96      1.07 o
   1   9   4        2.75        0.65      0.67 o
   2   9   4        2.49        2.32      0.93 o
   3   9   4       10.33       10.40      2.11 o
  -4  10   4        4.41        3.35      1.17 o
  -3  10   4        8.14        9.41      1.68 o
  -2  10   4       23.63       20.55      1.94 o
  -1  10   4        0.40        0.81      0.91 o
   0  10   4       38.38       40.54      2.99 o
   1  10   4        4.37        3.16      0.89 o
   2  10   4       89.80       93.68      5.21 o
   3  10   4        1.17        1.20      1.24 o
  -3  11   4       26.14       32.44      3.22 o
  -2  11   4       36.17       36.13      2.97 o
  -1  11   4       10.50       10.42      1.39 o
   0  11   4        1.31        1.97      1.09 o
   1  11   4       43.09       32.48      2.68 o
   2  11   4       40.64       39.36      3.50 o
   3  11   4        0.00        0.34      1.50 o
  -3  12   4        2.37        4.73      1.19 o
  -2  12   4       12.90       13.89      1.94 o
  -1  12   4        1.65        0.82      1.28 o
   0  12   4        0.00       -0.48      1.02 o
   1  12   4       10.06        7.80      1.39 o
   2  12   4       20.36       20.24      2.48 o
   3  12   4        0.32       -1.14      1.38 o
  -3  13   4        0.13        1.03      1.08 o
  -2  13   4        0.00        0.74      1.17 o
  -1  13   4        2.15        3.53      1.76 o
   0  13   4        7.87        8.55      1.60 o
   1  13   4        4.82        2.11      0.93 o
   2  13   4        0.40        1.47      0.81 o
   3  13   4        0.57       -0.63      1.36 o
  -3  14   4        2.89        4.05      1.43 o
  -2  14   4        1.83        1.90      1.13 o
  -1  14   4        6.35        7.90      2.54 o
   0  14   4        4.54        7.75      1.74 o
   1  14   4        1.40        2.55      1.75 o
   2  14   4        4.06        2.82      1.21 o
  -2  15   4        2.26        2.04      1.35 o
  -1  15   4        4.66        3.85      1.49 o
   0  15   4        5.02        4.33      1.93 o
   1  15   4        5.50        3.05      1.66 o
   2  15   4        0.06        3.04      1.52 o
  -2  16   4        4.49        7.30      2.02 o
  -1  16   4        0.27        1.47      0.97 o
   0  16   4        7.54        9.36      2.19 o
   1  16   4        1.69        2.12      1.27 o
   2  16   4        0.04        1.97      1.69 o
  -1  17   4        0.57       -0.28      1.05 o
   0  17   4        1.97        1.05      1.22 o
   1  17   4        0.07       -0.37      1.26 o
  -1  18   4        0.85        0.95      1.36 o
   0  18   4        1.37        1.04      1.50 o
  -4   1   5        1.70        3.90      1.38 o
  -3   1   5       82.40       90.29      4.15 o
  -2   1   5        9.92        6.17      0.94 o
  -1   1   5       16.81       12.42      0.94 o
   0   1   5      214.92      229.79      7.08 o
   1   1   5      211.14      227.38      3.81 o
   2   1   5       10.60       12.01      1.22 o
   3   1   5        1.49        3.08      0.94 o
   4   1   5        0.67        1.20      1.19 o
  -4   2   5        4.27        3.57      1.05 o
  -3   2   5        6.53        5.15      0.80 o
  -2   2   5      252.85      276.80      5.35 o
  -1   2   5       67.12       55.29      2.63 o
   0   2   5       45.17       58.14      2.80 o
   1   2   5       28.41       18.13      1.17 o
   2   2   5       41.77       36.81      1.96 o
   3   2   5       18.58       15.69      1.93 o
   4   2   5       11.64       18.30      3.07 o
  -4   3   5        0.88        2.07      1.02 o
  -3   3   5       59.16       64.06      3.33 o
  -2   3   5       73.74       79.37      2.96 o
  -1   3   5      155.08      131.76      5.36 o
   0   3   5        0.03       -0.17      0.70 o
   1   3   5      291.85      283.19      5.27 o
   2   3   5        9.58        8.01      1.27 o
   3   3   5       25.84       37.46      3.13 o
   4   3   5        0.18       -0.24      1.45 o
  -4   4   5        0.23        0.09      0.68 o
  -3   4   5       15.21       15.67      1.86 o
  -2   4   5      124.76      112.38      3.46 o
  -1   4   5       78.14       65.48      2.33 o
   0   4   5        7.78        4.70      0.91 o
   1   4   5       57.39       53.67      2.50 o
   2   4   5        0.73        0.20      0.81 o
   3   4   5       52.16       61.59      4.41 o
   4   4   5        3.73        1.90      1.82 o
  -4   5   5        2.60        2.58      1.36 o
  -3   5   5        5.03        7.63      1.47 o
  -2   5   5        4.41        2.70      0.74 o
  -1   5   5       78.19       83.71      3.08 o
   0   5   5       14.37       10.75      1.41 o
   1   5   5       48.95       56.27      2.81 o
   2   5   5      265.33      253.35      7.36 o
   3   5   5      119.91      131.99      6.37 o
   4   5   5        1.03        1.82      1.55 o
  -4   6   5        4.10        2.70      0.94 o
  -3   6   5       33.95       41.54      3.21 o
  -2   6   5       72.66       80.36      3.51 o
  -1   6   5       62.53       67.08      2.74 o
   0   6   5      345.86      414.62      7.28 o
   1   6   5       90.72       93.26      3.93 o
   2   6   5        2.43        4.27      1.51 o
   3   6   5       42.69       45.45      3.64 o
   4   6   5        6.38        7.44      1.85 o
  -4   7   5        0.12        0.60      0.94 o
  -3   7   5        0.12        0.45      0.83 o
  -2   7   5        0.41        0.82      0.99 o
  -1   7   5       36.93       33.89      1.98 o
   0   7   5       41.71       49.86      2.84 o
   1   7   5      134.17      134.36      4.87 o
   2   7   5      104.71      105.99      5.44 o
   3   7   5        6.22        4.77      1.28 o
  -4   8   5        2.49        0.83      1.10 o
  -3   8   5        0.31        0.87      0.69 o
  -2   8   5        0.12       -0.15      1.03 o
  -1   8   5       18.16       18.51      1.85 o
   0   8   5       41.15       47.83      2.83 o
   1   8   5       31.96       33.89      2.30 o
   2   8   5       56.29       61.85      3.88 o
   3   8   5        0.36       -0.26      0.99 o
  -4   9   5        4.55        4.04      1.36 o
  -3   9   5        5.73        7.40      1.50 o
  -2   9   5        3.76        3.85      1.38 o
  -1   9   5        4.36        3.29      0.77 o
   0   9   5       44.31       47.66      3.03 o
   1   9   5       16.29       13.32      1.71 o
   2   9   5        2.60        1.81      1.25 o
   3   9   5       18.80       21.69      3.03 o
  -4  10   5        0.82       -0.51      1.41 o
  -3  10   5        2.55        2.90      1.25 o
  -2  10   5        2.12        0.50      0.91 o
  -1  10   5       10.82        9.32      1.78 o
   0  10   5        4.21        5.44      1.48 o
   1  10   5        0.10       -0.58      0.80 o
   2  10   5        6.59        5.85      1.47 o
   3  10   5        0.36       -1.34      1.23 o
  -3  11   5        0.19        1.10      0.87 o
  -2  11   5       20.40       19.82      2.20 o
  -1  11   5       57.14       65.67      4.14 o
   0  11   5        7.02        7.51      1.53 o
   1  11   5       34.09       35.27      3.00 o
   2  11   5       14.03       12.95      1.85 o
   3  11   5        0.05       -0.11      1.27 o
  -3  12   5        6.34        7.75      1.73 o
  -2  12   5        0.09       -0.54      1.22 o
  -1  12   5        8.34        9.11      1.71 o
   0  12   5       16.89       15.79      2.24 o
   1  12   5        9.07        8.63      1.59 o
   2  12   5        7.75       10.36      1.98 o
   3  12   5        1.92        2.61      1.45 o
  -3  13   5        3.73        2.23      1.09 o
  -2  13   5       36.62       36.72      4.08 o
  -1  13   5        5.29        7.13      2.08 o
   0  13   5       47.83       57.49      4.69 o
   1  13   5        5.49        1.57      1.25 o
   2  13   5        1.16        2.04      1.23 o
  -3  14   5        1.15       -0.72      1.68 o
  -2  14   5        0.92        1.24      1.34 o
  -1  14   5       65.29       79.68      5.80 o
   0  14   5       14.50       15.24      2.49 o
   1  14   5        4.84        4.06      1.37 o
   2  14   5        1.16        1.83      1.24 o
  -2  15   5       12.76       11.33      2.15 o
  -1  15   5        3.70        2.89      1.40 o
   0  15   5        0.80        1.17      1.53 o
   1  15   5        0.96        1.23      1.72 o
   2  15   5        1.67        3.06      1.97 o
  -2  16   5        0.46        1.34      1.26 o
  -1  16   5       10.32       12.30      2.70 o
   0  16   5        9.38       12.08      2.85 o
   1  16   5        5.34        6.60      2.11 o
  -1  17   5        0.00        0.60      2.48 o
   0  17   5        1.64        1.45      1.31 o
   1  17   5        1.49        3.52      1.71 o
  -4   0   6       16.17       14.89      3.03 o
  -3   0   6      113.02      121.01      7.54 o
  -2   0   6        0.01        0.11      0.95 o
  -1   0   6      417.84      423.23     12.88 o
   0   0   6        0.05        1.54      0.78 o
   1   0   6        1.29       -0.50      0.72 o
   2   0   6        0.56       -1.38      1.31 o
   3   0   6       12.27       11.52      2.56 o
   4   0   6        0.76        2.19      2.27 o
  -4   1   6        3.89        3.51      1.50 o
  -3   1   6        1.88        1.49      1.20 o
  -2   1   6       85.25       89.83      3.13 o
  -1   1   6       40.04       33.23      2.24 o
   0   1   6       81.96       85.79      3.55 o
   1   1   6      180.71      182.50      3.75 o
   2   1   6      107.29       96.77      3.66 o
   3   1   6       55.02       57.07      4.07 o
   4   1   6        0.02        0.11      1.55 o
  -4   2   6        9.75       11.26      2.37 o
  -3   2   6       59.90       70.23      3.92 o
  -2   2   6        2.41        3.13      0.79 o
  -1   2   6      186.41      171.78      5.07 o
   0   2   6       78.83       92.87      3.76 o
   1   2   6       16.13       13.14      0.91 o
   2   2   6        8.63        9.09      1.25 o
   3   2   6        7.54        5.24      1.17 o
   4   2   6        0.44        2.07      2.05 o
  -4   3   6       21.40       26.44      3.80 o
  -3   3   6        5.24        6.55      1.05 o
  -2   3   6        9.31       10.24      1.12 o
  -1   3   6      130.50      112.90      5.01 o
   0   3   6        8.79        5.46      1.16 o
   1   3   6        8.54        6.97      1.42 o
   2   3   6       15.88       15.06      1.53 o
   3   3   6        2.57        1.41      1.82 o
   4   3   6        0.00       -0.40      1.52 o
  -4   4   6        0.05        4.39      1.74 o
  -3   4   6        0.68        0.79      0.83 o
  -2   4   6        6.02        3.56      0.65 o
  -1   4   6       82.93       79.59      3.38 o
   0   4   6        1.08        1.25      1.30 o
   1   4   6       62.82       65.98      2.98 o
   2   4   6       14.31       16.32      1.80 o
   3   4   6        3.73        3.81      0.98 o
   4   4   6        0.52       -0.43      1.52 o
  -4   5   6        1.37        1.80      1.19 o
  -3   5   6        0.34        1.21      0.63 o
  -2   5   6       32.74       31.61      1.90 o
  -1   5   6        0.01        0.63      0.62 o
   0   5   6        4.99        3.39      0.74 o
   1   5   6       21.00       26.29      2.01 o
   2   5   6        8.03        5.78      1.64 o
   3   5   6       11.87       15.08      2.30 o
  -4   6   6        0.00        0.56      1.05 o
  -3   6   6        0.02       -1.19      0.79 o
  -2   6   6       23.64       20.63      1.65 o
  -1   6   6      100.78      101.24      3.39 o
   0   6   6       53.17       60.34      2.59 o
   1   6   6      216.05      231.56      6.56 o
   2   6   6        1.10        1.63      1.07 o
   3   6   6        0.07       -0.18      0.99 o
  -4   7   6        1.54        2.55      1.09 o
  -3   7   6        4.81        6.39      1.26 o
  -2   7   6       61.43       60.20      3.25 o
  -1   7   6       16.35       17.58      1.58 o
   0   7   6       14.20       12.64      1.28 o
   1   7   6      288.73      299.76      8.12 o
   2   7   6       23.80       26.39      2.47 o
   3   7   6        1.14        1.19      1.34 o
  -4   8   6        1.37       -0.51      1.68 o
  -3   8   6        0.01        0.02      0.90 o
  -2   8   6       10.58       11.54      1.53 o
  -1   8   6        0.13        0.81      0.81 o
   0   8   6      106.15      112.33      4.15 o
   1   8   6      213.64      209.91      7.03 o
   2   8   6       10.66       13.70      2.29 o
   3   8   6       10.02       13.53      2.20 o
  -4   9   6        0.78        0.47      1.70 o
  -3   9   6        0.09        1.36      0.88 o
  -2   9   6        2.49        0.53      0.97 o
  -1   9   6       30.57       31.26      2.63 o
   0   9   6        6.62        9.02      1.56 o
   1   9   6       56.00       57.18      3.51 o
   2   9   6        0.04        0.75      1.52 o
   3   9   6        0.40        2.30      1.31 o
  -3  10   6        8.19        7.48      1.33 o
  -2  10   6        0.01       -0.32      1.33 o
  -1  10   6        0.15       -0.89      1.45 o
   0  10   6        5.90        3.17      1.26 o
   1  10   6        1.70        3.89      1.29 o
   2  10   6       10.76        7.52      1.40 o
   3  10   6       14.66       19.73      3.18 o
  -3  11   6        4.47        2.76      1.24 o
  -2  11   6        0.39        1.73      1.07 o
  -1  11   6       17.40       19.42      2.40 o
   0  11   6       17.93       20.74      2.70 o
   1  11   6      127.33      122.89      5.68 o
   2  11   6        1.85        1.95      1.11 o
   3  11   6        0.56        3.42      1.45 o
  -3  12   6        0.00        1.61      1.53 o
  -2  12   6        0.13       -1.86      1.56 o
  -1  12   6        2.63        2.74      1.35 o
   0  12   6        5.32        2.73      1.21 o
   1  12   6        4.31        3.26      1.47 o
   2  12   6        1.32        1.15      1.55 o
  -3  13   6        0.18       -0.08      1.66 o
  -2  13   6        0.50       -0.47      1.14 o
  -1  13   6        2.50        3.02      2.18 o
   0  13   6        6.97        8.92      2.25 o
   1  13   6        0.06       -0.06      1.52 o
   2  13   6        1.10        2.16      1.64 o
  -2  14   6        3.57        2.32      1.39 o
  -1  14   6        0.57        3.03      1.89 o
   0  14   6        2.17        1.76      1.26 o
   1  14   6        1.59        0.93      1.24 o
   2  14   6        0.38        1.32      1.53 o
  -2  15   6        0.12        1.73      1.79 o
  -1  15   6        1.19        1.57      1.52 o
   0  15   6        0.00        2.13      1.29 o
   1  15   6        1.08        0.89      1.02 o
  -1  16   6        1.00        1.14      1.37 o
   0  16   6        3.79        3.60      1.87 o
   1  16   6        0.64        2.01      1.36 o
   0  17   6        0.63        0.38      2.03 o
  -4   1   7        4.98        6.93      1.81 o
  -3   1   7       15.88       18.28      2.02 o
  -2   1   7       15.27       14.77      1.39 o
  -1   1   7        1.70        1.85      0.73 o
   0   1   7       72.38       67.82      3.08 o
   1   1   7       23.50       17.77      1.33 o
   2   1   7        3.63        4.49      0.98 o
   3   1   7        2.76        2.85      0.90 o
  -4   2   7       10.67       13.49      2.59 o
  -3   2   7        1.44        3.11      1.22 o
  -2   2   7        1.70        0.68      0.84 o
  -1   2   7       18.09       18.84      2.05 o
   0   2   7      146.34      159.66      5.02 o
   1   2   7       33.87       27.34      1.45 o
   2   2   7        0.21        1.93      1.26 o
   3   2   7        3.94        3.59      1.17 o
  -4   3   7       11.53       16.65      3.18 o
  -3   3   7       72.85       90.86      5.59 o
  -2   3   7        1.23        1.55      0.76 o
  -1   3   7        1.40        0.40      1.04 o
   0   3   7       36.64       34.83      3.22 o
   1   3   7        0.74        0.36      0.91 o
   2   3   7       60.78       57.22      3.64 o
   3   3   7        7.41        4.82      1.09 o
  -4   4   7        2.38        1.32      1.14 o
  -3   4   7        0.16        3.48      1.43 o
  -2   4   7       12.80       11.68      1.34 o
  -1   4   7        0.58        1.09      0.97 o
   0   4   7       11.75        8.69      1.55 o
   1   4   7       70.06       73.04      3.55 o
   2   4   7       77.06       81.96      4.56 o
   3   4   7        0.11       -0.30      1.22 o
  -4   5   7        3.71        4.04      1.61 o
  -3   5   7       14.11       23.01      2.60 o
  -2   5   7        2.81        2.00      0.77 o
  -1   5   7       47.21       39.02      3.29 o
   0   5   7       70.83       86.20      5.24 o
   1   5   7       85.08       79.61      3.79 o
   2   5   7      273.09      276.41      8.15 o
   3   5   7        2.34        2.66      1.36 o
  -4   6   7        1.51       -0.24      1.15 o
  -3   6   7        2.92        5.67      1.21 o
  -2   6   7       13.13       11.85      1.20 o
  -1   6   7       41.29       38.14      2.47 o
   0   6   7      270.50      306.54      8.37 o
   1   6   7      213.20      203.18      6.22 o
   2   6   7        9.51        7.47      1.43 o
   3   6   7        2.88        4.08      1.19 o
  -4   7   7        1.22        0.12      1.79 o
  -3   7   7        2.63        1.05      1.00 o
  -2   7   7        0.69       -0.56      0.66 o
  -1   7   7       23.20       20.88      1.62 o
   0   7   7        3.41        2.23      1.35 o
   1   7   7       98.42      103.09      5.00 o
   2   7   7       17.76       15.89      2.04 o
   3   7   7        2.79        2.81      1.71 o
  -4   8   7        0.36        0.64      1.58 o
  -3   8   7        0.31        1.11      0.93 o
  -2   8   7        4.46        1.74      0.82 o
  -1   8   7       46.93       50.60      3.35 o
   0   8   7       42.65       49.40      2.77 o
   1   8   7        4.42        3.26      1.21 o
   2   8   7        5.54        5.46      1.19 o
   3   8   7        0.03        0.74      1.21 o
  -3   9   7        3.70        5.41      1.29 o
  -2   9   7        9.18        7.10      1.39 o
  -1   9   7        0.47        1.15      1.07 o
   0   9   7       36.54       38.98      2.48 o
   1   9   7        2.80        2.45      1.15 o
   2   9   7       19.45       19.86      2.71 o
   3   9   7        0.45        2.08      1.48 o
  -3  10   7        1.60        2.64      1.36 o
  -2  10   7        5.44        3.05      1.85 o
  -1  10   7        1.69        0.23      0.88 o
   0  10   7       11.50       12.08      2.21 o
   1  10   7        0.10       -0.29      1.52 o
   2  10   7        9.82        7.60      2.17 o
  -3  11   7        1.30        0.96      1.14 o
  -2  11   7        2.08        0.80      1.70 o
  -1  11   7        0.04        1.79      1.06 o
   0  11   7       21.98       25.12      3.09 o
   1  11   7        0.03        0.31      1.36 o
   2  11   7        1.95        2.00      1.68 o
  -3  12   7        5.50        5.78      1.70 o
  -2  12   7        0.53       -0.74      1.44 o
  -1  12   7       25.98       27.07      3.12 o
   0  12   7        4.40        5.59      1.74 o
   1  12   7        5.66        5.82      1.45 o
   2  12   7        0.03       -0.08      1.57 o
  -2  13   7       11.24        8.77      2.59 o
  -1  13   7        0.00        1.03      1.33 o
   0  13   7        2.61        1.61      1.23 o
   1  13   7        6.75        7.60      1.75 o
   2  13   7        0.82        0.10      1.50 o
  -2  14   7        1.25        2.59      1.78 o
  -1  14   7        9.71       10.98      2.74 o
   0  14   7        0.05       -0.39      1.63 o
   1  14   7        0.00        1.29      1.67 o
  -2  15   7       19.47       23.58      4.27 o
  -1  15   7        5.25        6.62      2.59 o
   0  15   7        4.74        3.72      1.83 o
   1  15   7        0.10        1.15      1.91 o
  -1  16   7        0.02        1.09      2.16 o
   0  16   7        0.52        1.00      2.68 o
  -4   0   8        0.62        1.51      2.19 o
  -3   0   8        8.85       10.35      2.10 o
  -2   0   8       60.04       58.47      4.50 o
  -1   0   8       47.07       32.68      3.64 o
   0   0   8      133.37      128.05      7.61 o
   1   0   8      169.65      126.19      6.03 o
   2   0   8      191.31      187.43      9.32 o
   3   0   8        0.00       -1.51      1.01 o
  -4   1   8        6.82        7.90      1.92 o
  -3   1   8        1.99        3.09      1.08 o
  -2   1   8       38.33       38.98      2.65 o
  -1   1   8       18.40       14.37      1.61 o
   0   1   8       46.26       52.14      3.07 o
   1   1   8       21.35       18.79      1.47 o
   2   1   8        1.55        1.48      1.21 o
   3   1   8        0.01        0.80      1.12 o
  -4   2   8        0.56        0.40      1.31 o
  -3   2   8        1.36       -0.01      0.85 o
  -2   2   8        4.98        4.16      1.50 o
  -1   2   8       39.38       43.71      3.49 o
   0   2   8        2.58        1.05      1.12 o
   1   2   8       25.57       17.99      1.72 o
   2   2   8        4.92        3.63      1.16 o
   3   2   8        0.00       -1.47      1.40 o
  -4   3   8        3.17        3.60      1.97 o
  -3   3   8        0.16        0.19      0.97 o
  -2   3   8        4.96        4.52      1.30 o
  -1   3   8       11.94        6.93      1.93 o
   0   3   8       17.30       12.33      1.55 o
   1   3   8        1.18        3.16      1.84 o
   2   3   8        3.77        3.95      1.33 o
   3   3   8        3.69        3.71      1.22 o
  -4   4   8        0.26        0.17      1.38 o
  -3   4   8        0.98        1.90      1.16 o
  -2   4   8       32.50       35.31      2.81 o
  -1   4   8        6.58        3.23      2.12 o
   0   4   8       14.71       15.07      2.84 o
   1   4   8        2.92        2.56      1.45 o
   2   4   8       13.13       11.14      1.86 o
   3   4   8        3.08        3.49      1.16 o
  -4   5   8        0.55       -0.59      1.39 o
  -3   5   8        9.93       11.06      1.84 o
  -2   5   8       23.17       25.15      2.30 o
  -1   5   8       29.09       25.81      2.25 o
   0   5   8       34.51       38.94      3.77 o
   1   5   8        0.00        0.88      1.47 o
   2   5   8        0.86       -0.07      1.50 o
   3   5   8        1.83        1.25      1.85 o
  -4   6   8        0.19        1.39      1.29 o
  -3   6   8        2.55        2.39      1.09 o
  -2   6   8        5.71        3.91      0.95 o
  -1   6   8        0.07        1.82      1.21 o
   0   6   8      210.62      267.95      8.76 o
   1   6   8        0.22        0.64      1.31 o
   2   6   8        6.61        4.74      1.57 o
   3   6   8        3.14        1.26      1.17 o
  -3   7   8        0.01       -0.21      1.07 o
  -2   7   8        0.14       -0.59      0.62 o
  -1   7   8       25.86       25.38      2.48 o
   0   7   8       16.34       20.64      2.33 o
   1   7   8       44.27       42.23      3.53 o
   2   7   8        5.25        4.34      1.15 o
   3   7   8        5.31        4.83      1.89 o
  -3   8   8        6.71        5.04      1.52 o
  -2   8   8        2.70        1.24      0.92 o
  -1   8   8        8.60        7.38      1.56 o
   0   8   8       85.41       95.57      5.40 o
   1   8   8        4.77        2.93      1.33 o
   2   8   8       11.24       13.59      2.27 o
  -3   9   8        0.56        0.41      1.19 o
  -2   9   8        3.02        0.76      1.47 o
  -1   9   8       21.14       27.53      2.42 o
   0   9   8       37.95       41.75      3.90 o
   1   9   8        7.06        8.21      1.64 o
   2   9   8       27.89       29.92      3.41 o
  -3  10   8        0.94        0.34      1.23 o
  -2  10   8       20.35       13.23      2.13 o
  -1  10   8       15.41       17.25      2.34 o
   0  10   8       77.78       84.64      5.89 o
   1  10   8        0.15        0.72      1.28 o
   2  10   8        5.68        5.40      1.69 o
  -3  11   8        0.38        0.60      1.44 o
  -2  11   8        2.73        0.65      1.46 o
  -1  11   8        0.71        0.40      0.89 o
   0  11   8        2.17        3.38      1.40 o
   1  11   8        3.75        3.23      1.25 o
   2  11   8        8.37        5.66      1.91 o
  -2  12   8        0.66       -0.32      1.47 o
  -1  12   8        7.72        4.67      1.68 o
   0  12   8       25.24       26.14      3.75 o
   1  12   8        4.60        5.45      1.82 o
   2  12   8        0.49        1.60      1.32 o
  -2  13   8        0.01       -1.74      2.17 o
  -1  13   8        2.73        6.37      1.93 o
   0  13   8        1.72        1.38      1.57 o
   1  13   8        1.00        0.38      1.52 o
  -2  14   8        0.68        1.37      1.64 o
  -1  14   8        2.32        4.14      1.83 o
   0  14   8        0.19       -1.06      1.75 o
   1  14   8        0.20        1.06      1.59 o
  -1  15   8        0.12        1.73      1.60 o
   0  15   8        1.15        1.44      1.77 o
  -4   1   9        1.12        1.00      1.77 o
  -3   1   9        0.24       -0.24      1.21 o
  -2   1   9        0.05        0.81      0.86 o
  -1   1   9        3.68        1.41      0.66 o
   0   1   9        7.93        7.89      1.17 o
   1   1   9        0.52        0.02      0.84 o
   2   1   9        0.01        0.74      0.77 o
   3   1   9        3.31        2.59      1.26 o
  -4   2   9        4.74        7.53      1.70 o
  -3   2   9        4.90        4.70      1.53 o
  -2   2   9        4.90        5.17      1.02 o
  -1   2   9       56.08       51.69      3.97 o
   0   2   9        0.03        0.47      1.31 o
   1   2   9        2.94        3.53      1.13 o
   2   2   9        2.29        4.84      1.29 o
   3   2   9       12.39       12.56      2.21 o
  -4   3   9        6.30        7.96      1.97 o
  -3   3   9        4.06        3.85      1.57 o
  -2   3   9        0.59        2.99      1.22 o
  -1   3   9        0.30        0.59      0.93 o
   0   3   9       10.22        8.70      3.30 o
   1   3   9        8.27        9.62      1.65 o
   2   3   9        1.87        2.78      1.09 o
   3   3   9        6.28        4.54      1.23 o
  -3   4   9        1.26        0.16      1.40 o
  -2   4   9        6.29        6.84      1.28 o
  -1   4   9       11.21        6.45      1.81 o
   0   4   9       71.11       77.42      4.96 o
   1   4   9      240.49      246.54      7.99 o
   2   4   9        0.43        1.74      1.31 o
   3   4   9       13.91       14.57      2.55 o
  -3   5   9        2.36        0.70      1.83 o
  -2   5   9       12.82       11.74      1.97 o
  -1   5   9       11.10        7.36      1.30 o
   0   5   9       11.99       13.21      2.08 o
   1   5   9        1.02        3.06      1.30 o
   2   5   9        3.53        0.89      0.97 o
  -3   6   9        0.10        0.24      1.52 o
  -2   6   9        0.00        1.84      1.08 o
  -1   6   9       92.71       99.26      5.58 o
   0   6   9      181.00      206.24      8.54 o
   1   6   9       81.43       75.27      4.52 o
   2   6   9        5.11        6.25      1.35 o
  -3   7   9        1.09       -0.65      1.51 o
  -2   7   9        1.84        2.74      1.06 o
  -1   7   9       60.75       61.89      4.15 o
   0   7   9        5.31        3.80      1.70 o
   1   7   9        9.79       12.06      2.03 o
   2   7   9        1.22        0.24      1.31 o
  -3   8   9        0.00        0.81      1.06 o
  -2   8   9       10.84        8.65      1.54 o
  -1   8   9        9.81        9.95      1.74 o
   0   8   9       30.45       35.84      3.83 o
   1   8   9        3.64        4.42      1.86 o
   2   8   9        3.12        4.09      1.49 o
  -3   9   9        3.22        2.54      1.21 o
  -2   9   9        2.38        0.01      1.00 o
  -1   9   9       32.84       38.86      3.25 o
   0   9   9        5.90        4.13      1.31 o
   1   9   9        1.70        1.12      1.58 o
   2   9   9        0.56        1.66      1.14 o
  -3  10   9        0.01        1.52      1.15 o
  -2  10   9        0.53       -1.73      1.18 o
  -1  10   9        0.94        1.33      1.55 o
   0  10   9        0.83        2.28      1.74 o
   1  10   9        7.51        7.00      1.49 o
   2  10   9        0.17        0.09      1.38 o
  -2  11   9        0.73       -1.23      1.15 o
  -1  11   9        0.03        2.00      1.29 o
   0  11   9        0.00        0.09      1.12 o
   1  11   9        0.99       -0.88      1.14 o
  -2  12   9        1.85        1.74      1.75 o
  -1  12   9        7.87        7.43      1.86 o
   0  12   9        1.50        3.11      2.54 o
   1  12   9        4.21        4.89      1.80 o
  -1  13   9        0.03        1.56      1.55 o
   0  13   9        1.99        3.87      2.59 o
   1  13   9        0.01       -1.67      1.11 o
  -1  14   9        0.04        1.82      2.07 o
   0  14   9        0.45        2.26      1.91 o
  -3   0  10        0.36       -2.11      2.21 o
  -2   0  10       33.43       34.18      4.51 o
  -1   0  10       48.09       50.71      6.68 o
   0   0  10       66.97       73.32      6.52 o
   1   0  10       32.65       18.15      3.35 o
   2   0  10        0.14        0.69      2.34 o
  -3   1  10       11.20        8.92      2.21 o
  -2   1  10        6.85        5.31      1.47 o
  -1   1  10        4.58        2.69      1.42 o
   0   1  10       45.49       42.86      3.56 o
   1   1  10       55.95       54.93      4.52 o
   2   1  10        2.23        3.10      1.21 o
  -3   2  10        0.33        0.87      1.71 o
  -2   2  10        4.05        5.84      1.53 o
  -1   2  10        7.34        6.72      0.95 o
   0   2  10        0.30       -2.20      1.91 o
   1   2  10        2.13       -0.39      1.88 o
   2   2  10        1.69        3.30      1.79 o
  -3   3  10        0.22        1.81      1.63 o
  -2   3  10        1.10        2.89      1.28 o
  -1   3  10        2.48        0.28      1.50 o
   0   3  10        1.79        0.73      1.59 o
   1   3  10        0.10        0.66      1.46 o
   2   3  10        4.42        8.55      2.22 o
  -3   4  10        0.84        1.84      1.27 o
  -2   4  10       24.73       28.62      3.49 o
  -1   4  10        9.36        7.39      1.97 o
   0   4  10        2.68        3.15      1.83 o
   1   4  10        0.08        1.32      1.09 o
   2   4  10        0.69        1.60      1.69 o
  -3   5  10        6.60        3.35      1.94 o
  -2   5  10        0.51        2.02      1.00 o
  -1   5  10       38.37       38.83      3.59 o
   0   5  10        0.00       -0.35      1.30 o
   1   5  10        8.83       10.34      2.01 o
   2   5  10        0.01        0.21      0.80 o
  -3   6  10        0.00        1.22      1.62 o
  -2   6  10        5.75        6.26      1.39 o
  -1   6  10        0.63        1.26      1.79 o
   0   6  10       26.07       28.33      3.32 o
   1   6  10        1.22        1.51      1.39 o
   2   6  10        1.05        0.56      1.33 o
  -3   7  10        0.07       -0.13      1.78 o
  -2   7  10        4.39        4.71      1.54 o
  -1   7  10       45.42       45.16      4.18 o
   0   7  10       11.53       11.78      1.86 o
   1   7  10       24.67       24.50      3.12 o
   2   7  10        9.71       11.08      2.19 o
  -3   8  10        1.27        2.23      1.53 o
  -2   8  10        1.26        1.64      1.33 o
  -1   8  10        0.98        1.51      1.13 o
   0   8  10       14.33       14.57      2.43 o
   1   8  10        2.34        0.80      1.81 o
   2   8  10        0.58        5.50      2.40 o
  -2   9  10        1.77        2.21      1.17 o
  -1   9  10        1.41        3.69      1.78 o
   0   9  10        0.26        1.19      1.65 o
   1   9  10       30.11       33.21      3.82 o
  -2  10  10       10.64       10.08      1.99 o
  -1  10  10       12.27       13.60      2.31 o
   0  10  10        2.01        3.96      1.18 o
   1  10  10       15.47       14.90      2.77 o
  -2  11  10        1.76        1.54      1.66 o
  -1  11  10       14.27       18.12      2.78 o
   0  11  10        0.09       -1.20      1.43 o
   1  11  10        3.69        4.52      1.61 o
  -1  12  10        1.72        2.84      1.75 o
   0  12  10        2.27        6.13      2.21 o
  -3   1  11        0.24        0.28      1.69 o
  -2   1  11        4.70        6.45      1.53 o
  -1   1  11        0.83        0.71      1.35 o
   0   1  11        0.04        0.16      1.73 o
   1   1  11        2.78        1.75      2.47 o
   2   1  11        0.32        2.51      2.16 o
  -3   2  11        2.86        2.81      1.36 o
  -2   2  11        2.07        4.13      1.48 o
  -1   2  11        3.66        2.67      1.38 o
   0   2  11        2.25        2.80      1.57 o
   1   2  11        0.00        0.08      2.30 o
   2   2  11        5.81       10.71      2.72 o
  -3   3  11        0.38       -0.51      1.29 o
  -2   3  11        0.75        3.91      1.44 o
  -1   3  11       16.44       18.07      3.10 o
   0   3  11       35.96       50.41      4.75 o
   1   3  11        0.01        0.05      1.79 o
   2   3  11        8.73       10.93      2.33 o
  -3   4  11        4.49        6.57      1.93 o
  -2   4  11        0.13        3.29      2.11 o
  -1   4  11        1.61        0.36      2.00 o
   0   4  11       11.87       16.80      3.00 o
   1   4  11        0.98        0.37      1.31 o
   2   4  11       25.32       35.49      4.42 o
  -3   5  11        0.43        2.39      1.89 o
  -2   5  11       32.14       37.86      4.22 o
  -1   5  11       52.05       51.47      5.23 o
   0   5  11       47.08       61.99      5.67 o
   1   5  11       10.48       10.21      2.33 o
  -2   6  11        0.27        2.73      1.48 o
  -1   6  11        8.63        6.80      2.00 o
   0   6  11       12.91       14.38      2.61 o
   1   6  11        1.06        3.76      1.42 o
  -2   7  11       11.24       12.83      2.59 o
  -1   7  11       38.52       38.86      5.32 o
   0   7  11        0.00        0.45      1.63 o
   1   7  11        2.23        0.88      1.45 o
  -2   8  11       22.74       29.19      4.03 o
  -1   8  11        0.21        1.06      1.35 o
   0   8  11        6.08        6.30      2.68 o
   1   8  11        1.55        1.46      2.27 o
  -2   9  11        0.04        2.87      2.29 o
  -1   9  11        6.55        5.27      2.83 o
   0   9  11        3.56        4.79      1.58 o
   1   9  11        0.39        1.15      2.21 o
  -1  10  11        3.22        4.59      1.69 o
   0  10  11        0.02        0.19      2.99 o
  -2   0  12        0.21        4.63      2.45 o
  -1   0  12        6.12        4.79      1.96 o
   0   0  12        9.13        4.99      2.28 o
   1   0  12        5.30        2.92      3.26 o
  -2   1  12        4.92        7.09      1.86 o
  -1   1  12       13.22       14.65      2.52 o
   0   1  12       16.94       13.97      2.37 o
   1   1  12        2.48        1.28      1.70 o
  -2   2  12        0.08        2.31      1.79 o
  -1   2  12       12.66       11.97      2.49 o
   0   2  12        6.71        6.13      1.92 o
   1   2  12        0.13       -0.25      2.24 o
  -2   3  12        0.88        3.76      1.94 o
  -1   3  12        0.35       -1.74      1.76 o
   0   3  12        2.87        4.59      1.56 o
   1   3  12        0.90        1.09      1.56 o
  -2   4  12        7.64        7.70      2.76 o
  -1   4  12        1.12        0.09      1.89 o
   0   4  12        2.09        4.67      1.83 o
   1   4  12        0.01        0.64      1.91 o
  -2   5  12        1.03        2.82      1.86 o
  -1   5  12        3.36        1.20      2.38 o
   0   5  12        1.47        0.40      1.52 o
   1   5  12        0.55        0.84      1.59 o
  -2   6  12        6.12       11.44      2.68 o
  -1   6  12        9.99        9.96      2.59 o
   0   6  12        7.85       13.67      3.82 o
  -1   7  12        4.77        1.50      2.22 o
   0   7  12        5.04        8.94      2.94 o
  -1   8  12        9.04        8.63      2.27 o
   0   8  12       18.26       28.67      4.78 o
  -1   1  13        0.27        0.21      1.30 o
   0   1  13        0.59        2.06      2.55 o
  -1   2  13        3.91        3.59      1.77 o
   0   2  13        0.54        1.30      1.22 o
  -1   3  13        1.45       -0.38      1.72 o
   0   3  13        0.10        0.66      1.37 o
  -1   4  13        3.07        4.31      2.42 o
 
